# Supplementary material for: CSF1R inhibitors induce a sex-specific resilient microglial phenotype and functional rescue in a tauopathy mouse model
Source: Nat Commun. 2023 Jan 9;14:118. doi: 10.1038/s41467-022-35753-w (PMC9829908; doi:10.1038/s41467-022-35753-w)
Supplement: Supplementary file 6 — Supplementary Data 3 [file 41467_2022_35753_MOESM6_ESM.xlsx]

## Sheet: Sheet1
Mouse ID	Genotype	Sex	Treatment
BB10268	Tg	F	3397
BB10269	Tg	F	3397
BB10285	Tg	F	3397
BB10286	Tg	F	3397
BB10287	Tg	F	3397
BB10288	Tg	F	3397
BB10305	Tg	F	3397
BB10317	Tg	F	3397
AA22937	Tg	F	veh
AA22968	Tg	F	veh
AA22969	Tg	F	veh
AA22970	Tg	F	veh
AA22976	Tg	F	veh
AA22977	Tg	F	veh
AA22978	Tg	F	veh
BB13128	Tg	F	veh
CC32389	Tg	F	veh
CC32396	Tg	F	veh
CC34480	Tg	F	veh
CC34485	Tg	F	veh
CC34494	Tg	F	veh
CC34506	Tg	F	veh
CC35232	Tg	F	veh
BB10272	Tg	M	3397
BB10273	Tg	M	3397
BB10274	Tg	M	3397
BB10290	Tg	M	3397
BB10291	Tg	M	3397
BB10292	Tg	M	3397
BB10312	Tg	M	3397
BB10313	Tg	M	3397
BB10314	Tg	M	3397
BB10327	Tg	M	3397
BB10328	Tg	M	3397
BB10329	Tg	M	3397
AA22541	Tg	M	veh
AA22947	Tg	M	veh
AA22949	Tg	M	veh
CC18339	Tg	M	veh
CC22450	Tg	M	veh
AA10921	Wt	F	3397
AA11733	Wt	F	3397
BB1441	Wt	F	3397
BB1442	Wt	F	3397
BB1443	Wt	F	3397
BB1444	Wt	F	3397
BB1445	Wt	F	3397
BB15450	Wt	F	3397
BB15451	Wt	F	3397
BB15453	Wt	F	3397
BB15454	Wt	F	3397
BB5078	Wt	F	3397
BB5079	Wt	F	3397
BB5080	Wt	F	3397
DD17275	Wt	F	veh
DD17276	Wt	F	veh
DD17277	Wt	F	veh
DD17278	Wt	F	veh
DD17279	Wt	F	veh
DD17280	Wt	F	veh
AA10924	Wt	M	3397
AA11620	Wt	M	3397
BB6832	Wt	M	3397
BB6833	Wt	M	3397
BB6834	Wt	M	3397
DD17281	Wt	M	veh
DD17282	Wt	M	veh
DD17283	Wt	M	veh
DD17284	Wt	M	veh
DD17285	Wt	M	veh
DD17286	Wt	M	veh
