# Supplementary material for: CSF1R inhibitors induce a sex-specific resilient microglial phenotype and functional rescue in a tauopathy mouse model
Source: Nat Commun. 2023 Jan 9;14:118. doi: 10.1038/s41467-022-35753-w (PMC9829908; doi:10.1038/s41467-022-35753-w)
Supplement: Supplementary file 8 — Source Data [file 41467_2022_35753_MOESM8_ESM.xlsx]

## Sheet: Fig1
1e	Forebrain							Hindbrain
	Veh-fem	Veh-male	3397-fem	3397-male	5622-fem	5622-male		Veh-fem	Veh-male	3397-fem	3397-male	5622-fem	5622-male
	0.894101	1.40679	0.790171	0.56392	0.789636	0.311976		1.54735	1.40269	1.27103	1.22107	1.38403	0.68941
	1.27044	1.0429	0.405121	0.493478	0.534115	0.479409		1.18809	1.09478	0.727427	0.822869	0.921837	0.600718
	0.268851	1.46012	0.823776	0.407471	0.770876	0.252017		0.935445	0.921289	0.998557	1.01556	0.872413	0.275222
	1.68813	0.788652	0.658289	0.428551	1.05062	0.310683		0.842021	0.564912	1.51177	0.959612	1.07213	0.541363
	0.858073	0.64	0.354649	0.433744	0.738777	0.274648		0.836846	0.764554	0.854017	0.632063	0.753151	1.5655
	2.41353	0.681945	0.352095		0.50848	0.485158		1.94819	0.902031	1.00694		0.863177	0.766941
	2.3889	0.952356			0.495383	0.370334		1.35706	0.813959			0.728921	0.796439
	0.968513	0.48342			0.588746	0.459903		1.04536	0.633522			1.13247	1.02183
	0.655996	0.720377				0.394959		1.72749	1.09275				0.627991
	2.07868	0.574961				0.76436		1.21163	1.03377				1.15348
	0.770885	0.554341				0.501405		1.26109	0.835675				0.775098
	0.429949	0.463195				0.387087		0.583543	0.633997				0.667036
		0.480409				0.280223			0.605722				0.732754
		0.690295							0.368005
		1.51128							0.902191
		0.862915							0.946051
1f	Forebrain							Hindbrain
	Veh-fem	Veh-male	3397-fem	3397-male	5622-fem	5622-male		Veh-fem	Veh-male	3397-fem	3397-male	5622-fem	5622-male
	0.466145	1.3856	0.467424	0.326157	0.717644	0.441265		0.690393	1.2581	0.661318	0.534261	2.00926	1.53144
	1.01599	0.884653	0.598093	0.353584	0.15291	0.401784		0.917255	1.0512	0.70723	0.833393	0.362723	1.09513
	0.743341	1.15478	0.851796	0.489999	0.45983	0.312457		0.970726	1.00117	0.223215	0.802241	1.34531	1.45292
	1.86462	2.1615	0.587044	0.211876	0.193674	0.416099		1.16197	0.896167	0.805253	0.540685	0.843552	1.21483
	0.4022	0.515253	0.759984	0.339388	0.204114	0.151587		1.24683	0.892887	0.85386	0.338597	0.638648	0.82028
	0.766849	0.405915	0.558743	0.138463	0.684493	0.504714		0.811574	0.913299	1.05345	0.864874	1.03191	0.615749
	0.618728	0.788621	0.420424	0.176748	0.489083	0.319143		0.982915	0.912812	1.05996	0.840539	1.08102	0.549428
	0.50722	1.06337	0.264537	0.329628	0.974605	0.231559		1.07134	1.00525	1.00404	0.904337	1.036	0.629208
	1.04989	0.829119	0.255783	0.23887	0.915023	0.405755		0.989252	0.966576	0.969723	0.964532	0.768568	0.570382
	1.68981	0.870536	0.263808	0.375055		0.171988		1.11083	1.03891	0.94501	1.06839		0.486025
	1.28697	1.20762	0.254734	0.194332		0.388545		1.05278	1.01814	0.634074	0.958625		0.892933
	1.14577	1.24406	0.555977					1.0418	0.93303	0.9863
	0.931443	1.64854	0.368887					1.0648	1.70337	0.905421
	1.26797	1.09105						0.981583	1.04783
	1.51822	0.581606						1.33091	0.539195
	1.21752	0.617577						0.860791	0.921225
	0.658151	0.39936						0.868195	0.746896
	1.14758	0.764348						0.700139	0.96872
	0.854294	0.860258						1.17086	0.902792
	1.10757	0.973478						1.30281	0.799965
	0.838546	1.08302						1.42827	0.986072
	1.30859	1.20946						1.0516	1.16864
		0.933963							1.23866
		2.19357							1.81274
		1.28303							1.09169
		0.42564							0.706051
		0.498774							0.76433
		0.189476							0.384665
		0.622716							0.471534
		0.751109							0.696584
		1.95459							1.35387
1g	Forebrain					Hindbrain
	Veh-fem	Veh-male	3397-fem	3397-male		Veh-fem	Veh-male	3397-fem	3397-male
	1.04772	0.913964	0.457543	0.519516		1.17397	0.773781	1.53664	0.961965
	1.04457	0.772716	0.333722	0.420019		1.14149	1.09204	1.0914	0.935384
	1.21436	0.731946	0.36836	0.365711		0.92172	0.972232	1.02367	0.993004
	1.2852	0.989015	0.4901	0.354493		1.3043	0.714639	0.795442	0.791382
	0.779642	1.00052	0.478172	0.223043		0.930278	0.90582	1.06359	0.684864
	1.49342	0.698252	0.219185	0.333484		1.01882	0.768699	0.641904	0.815387
	1.03652	0.806053	0.712488	0.182849		0.93686	0.927747	0.846117	0.738383
	1.35877	1.33302	0.657607	0.303066		0.955583	0.984138	0.863118	0.987164
	1.18655	0.940752	0.363131	0.488799		0.977853	0.987279	0.814816	0.893403
	0.94545	0.610982	0.545228	0.180691		1.10603	0.988301	0.837829	0.883969
	0.884259	1.07689	0.507906	0.18062		1.14744	0.849696	0.853219	0.525118
		1.09588	0.0906152	0.135577			1.1368	0.707351	1.04473
		0.753565					1.28449
1h	Forebrain							Hindbrain
	Veh-fem	Veh-male	3397-fem	3397-male	5622-fem	5622-male		Veh-fem	Veh-male	3397-fem	3397-male	5622-fem	5622-male
	8.5633	3.5225	1.5957	3.9512	8.82537	9.64004		24.6685	19.1394	26.7945	10.4515	13.1123	18.8557
	37.4187	8.0947	10.7167	2.4911	4.61314	3.55887		46.1668	36.3291	30.9779	7.7682	13.943	5.61151
	11.6686	3.7807	5.1983	3.6639	1.78002	14.7276		42.1348	23.3113	9.8341	7.275	19.0685	33.2989
	14.0921	7.6534	1.3286	3.2715	25.7426	13.4955		37.2148	23.2335	15.1533	15.0479	39.1478	26.1057
	9.5809	2.5009	2.6616	2.0913	18.697	14.2669		34.2147	17.1859	10.7625	13.6125	27.9661	23.0717
	8.82174	13.4749	1.365		53.6823	0.464006		18.0376	53.0021	14.1439		53.1241	29.0547
	1.9213	8.56157			18.7008	21.3971		21.0311	31.7055			20.6774	18.5545
	1.20756	2.76965			5.25161	4.38581		16.5094	10.5399			0.366621	7.88844
	18.7241	9.31913				6.94503		11.3577	18.4877				12.9293
	19.4495	2.45042				22.7505		57.9966	14.0798				32.4901
	9.4665	1.08511				25.1451		17.6372	6.92165				20.5448
	18.21	8.58849				16.0668		14.47	15.0168				17.6813
		4.13483				24.6756			16.2608				27.4476
		28.5106							38.2768
		14.8727							18.0192
1i	Forebrain							Hindbrain
	Veh-fem	Veh-male	3397-fem	3397-male	5622-fem	5622-male		Veh-fem	Veh-male	3397-fem	3397-male	5622-fem	5622-male
	123.458	17.4772	48.6307	33.8634	18.0008	60.7446		239.916	110.828	107.573	75.8761	47.1545	69.6066
	139.516	27.1117	20.2193	33.638	116.816	193.446		119.22	88.4472	83.8626	110.184	173.012	77.25
	129.764	38.0713	63.2192	5.6336	198.546	91.8564		142.179	145.668	11.5812	81.4417	78.3754	100.565
	77.8626	33.2922	6.1151	9.9521	288.437	201.14		124.151	58.3355	83.4781	45.8895	110.265	99.5026
	103.554	33.5996	12.6295	8.5894	102.34	152.261		206.317	147.973	29.9189	58.1017	124.347	94.3974
	162.355	32.7456	108.304	77.9017	137.377	205.507		98.8448	119.61	42.281	39.007	160.518	123.922
	70.6888	146.806	105.075	44.1317	48.8634	47.0737		86.5817	52.2456	118.698	49.4713	61.1556	5.20695
	91.2211	51.4552	34.2944	111.002	91.0258	22.6455		103.8	47.3321	62.5792	89.346	77.6612	41.5965
	67.5717	61.8287	36.9783	145.265	98.1406	33.9613		100.333	107.117	40.4324	83.2057	115.044	64.7349
	146.291	61.8153	113.298	85.6157		32.4609		131.22	32.0454	73.4952	123.205		59.9213
	40.949	60.0305	73.9329	162.792		39.1442		55.4799	46.845	163.912	114.766		153.341
	87.2665	42.6444	80.7384					79.7749	126.181	133.795
	39.7335	83.739	231.771					131.554	108.125	167.943
	80.0878	57.789						61.3753	179.206
	79.3213	82.1245						87.477	67.3274
	107.234	183.702						103.061	115.45
	196.722	238.439						182.475	121.139
	117.72	152.182						357.033	113.515
	103.898	121.159						146.069	62.1889
	213.846	88.3677						226.218	130.305
	168.166	47.3478						375.869	69.1148
	135.708	64.0389						237.466	94.5097
	554.506	374.674						570.623	191.174
	540.507	443.491							238.74
		314.7							532.804
		93.4328							523.68
		377.52							140.892
		484.565							245.532
		162.091							677.17
		342.422							186.193
		372.349							442.315
									209.55
1j	Forebrain					Hindbrain
	Veh-fem	Veh-male	3397-fem	3397-male		Veh-fem	Veh-male	3397-fem	3397-male
	49.6397	35.0734	21.9876	45.5701		92.3292	81.6138	47.3136	46.1151
	51.8812	51.8923	37.874	23.7111		76.4703	74.411	17.6839	21.5111
	44.3954	60.9875	32.9327	15.4076		57.8281	102.187	35.7577	44.9719
	47.5434	50.4793	14.2265	33.9928		87.3598	58.5089	36.9407	15.1843
	74.0828	61.0843	26.1219	118.829		81.9637	80.783	85.0614	16.8109
	88.2383	98.1365	45.0287	4.83394		146.511	83.2853	68.1642	23.1601
	66.0518	106.023	12.6268	56.4607		114.991	128.244	92.5196	111.64
	100.049	56.3689	39.8499	61.1542		89.8745	170.366	76.0948	53.708
		80.9926	75.5803	82.4511			130.63	75.4561	76.1171
		32.5813	51.7222				72.9539	96.5703
1k	Forebrain					Hindbrain
	Veh-fem	Veh-male	5622-fem	5622-male		Veh-fem	Veh-male	5622-fem	5622-male
	0.16462	0.34619	0.07893	0.09946		0.67751	0.3136	0.48447	0.42927
	0.16666	0.05859	0.07	0.08411		0.43873	0.57172	0.43268	0.29402
	0.26457	0.33597	0.02659	0.0845		0.63873	0.48197	0.20228	0.41031
	0.18465		0.05763			0.55435		0.46431
			0.08202					0.64511
1l	Forebrain							Hindbrain
	Veh-fem	Veh-male	3397-fem	3397-male	5622-fem	5622-male		Veh-fem	Veh-male	3397-fem	3397-male	5622-fem	5622-male
	0.50602	0.45655	0.20822	0.26018	0.222239	0.241024		1.63615	1.88473	2.37989	1.52812	2.2937	1.71079
	0.60694	0.65551	0.47056	0.48725	0.460562	0.277937		2.10802	2.63143	2.96298	1.10307	1.99544	1.54625
	0.32604	1.0124	0.16004	0.12139	0.267359	0.36973		1.58872	1.87027	1.83331	2.02063	2.22995	3.89703
	0.32191	0.134249	0.0969		0.945222	0.273945		1.72792	1.1268	1.09684		2.38872	1.4469
	0.27614	0.513642	0.36488			0.585564		1.74788	1.7939	1.04094			1.93586
	1.50761	0.457375	0.36154			0.607742		3.53762	2.23555	1.84915			1.34699
	0.962079							2.28737
	0.746206							2.20345
1m	Forebrain					Hindbrain
	Veh-fem	Veh-male	3397-fem	3397-male		Veh-fem	Veh-male	3397-fem	3397-male
	0.802007	0.867401	1.12061	0.825		1.50045	2.08118	4.55413	2.27535
	0.637719	0.597512	0.484413	0.644656		2.92341	2.31703	3.32158	2.70628
	1.44302	0.850782	0.545975	1.39457		2.62413	2.71759	3.27546	3.3769
	2.27276	1.99769	0.68427	0.397511		4.37275	4.30293	4.5167	2.9966
	0.72578	1.75246	1.21444	0.52172		2.31489	2.99525	4.00117	1.67337
	1.83962	0.44611	1.27123	0.31481		2.70709	0.82522	2.56052	1.54579
	0.94821	1.17026	0.43495	0.56974		1.41909	2.5054	0.41673	1.82091
	1.05482	1.41101	0.78389	0.98186		1.74506	2.78433	1.5383	2.62719
	0.70628	0.98385	0.9406	2.08928		1.51295	2.28201	3.21754	3.46191
	0.57481	1.08993	1.08849	0.92469		0.75615	1.89371	2.81742	2.89863
		1.15782	0.67611	0.24629			2.33926	2.42746	0.77214
		0.53644	0.3712				0.86202	1.77225
		0.46664					0.74529
		0.87033					1.50732
1n	Acute							Chronic							Terminal
	Veh-fem	5622-fem	3397-fem	Veh-male	5622-male	3397-male		Veh-fem	5622-fem	3397-fem	Veh-male	5622-male	3397-male		Veh-fem	3397-fem	Veh-male	3397-male
	0.93163	1.87051	-2.09383	0.520726	0.96243	-0.88858		0.733053	-0.37515	-1.20301	0.690785	-0.54738	-0.95563		0.807933	-0.7708	0.219646	-0.50234
	-0.26442	0.240774	-1.88982	1.39267	-1.16821	-1.71885		0.199876	0.315777	-1.47964	0.022312	0.003615	-0.17988		0.513517	-1.5335	0.571831	-1.49462
	2.22309	3.54178		0.326861	2.59565	-1.46331		1.43322	0.677306	-2.00042	1.32067	-0.18303	-1.31709		-0.03268	-1.30713	1.0834	-1.19047
	0.475254	-0.45596		-0.16059	2.12686	-1.14606		-0.08972	1.17739	-1.51953	0.799549	0.456913	-2.1761		0.987654	-1.73072	0.068382	-1.66581
	-0.99102	-1.98904		-1.13864	3.16385	-1.72383		0.90935	-1.56489	-1.74191	0.534816	-0.63779	-2.13472		-0.24993	-0.35643	0.902272	-0.98665
	-0.03114			2.47361	0.706776			0.344549	-0.28667	-0.53884	0.046509	0.284288	-0.94978		1.34998	-1.54517	-0.0354	-2.15612
	3.78365			3.16939	3.19219			0.267112	-1.63985	0.372124	1.42053	-2.41329	-1.14107		0.531264	-0.95895	0.915017	-0.61602
	-0.43795			-0.79608	-0.3307			0.755416	-0.84924	-1.35404	1.17015	-2.15175	0.813826		0.467603	-1.1955	0.705889	-1.66372
	-1.03813			2.02452	0.000155			-0.13571	-0.8614	-1.67914	-0.67657	-1.6083	1.09154			-0.62298	0.85315	-0.64749
				0.116043	0.742664			1.09428		-0.44227	0.52709	-2.00895	1.4427			-0.61115	-0.17772
				-1.06588	-0.41808			0.748756		0.111446	0.404327	-0.02165	1.96423
				0.597924	-1.1628			2.2934		0.39414	0.259773
				-0.06217	-0.29376			-0.14248		2.17292	0.931833
				1.6444				-0.12619			-0.22202
				-0.50618				0.322949			0.032868
								1.8313			1.84308
								0.726481			0.913878
								-0.00765			-0.06192
								-0.34497			1.12297
											-0.42042
											0.191784
											1.66835

## Sheet: Fig2
2b	Veh-fem	3397-fem	Veh-male	3397-male
	211	230	230	230
	215	226	211	239
	211	222	217	222
	210	235	230	205
	208	224	232	229
	208	229	224	204
	214		203	230
			223	228
			224	216
2c	Age (d)	3397-fem							3397-male										Veh-fem								Veh-male
	60	19	21	21	18	20	22		24	24	24	22	23	26	23	25	25		20	19	20	20	18	19	21		25	25	27	25	24	24	26	25	21
	90	21	23	23	18	23	22		27	26	26	26	25	27	24	25	25		20	20	21	22	20	21	23		25	26	29	27	26	27	28	25	22
	120	21	24	25	20	23	23		27	27	25	25	26	27	25	25	27		22	22	23	23	21	22	23		27	27	32	28	27	28	29	28	23
	150	23	25	27	21	24	24		29	28	28	24	27	28	26	25	28		23	19	23	23	20	21	23		27	27	32	29	29	29	28	30	23
	180	24	26	26	22	24	23		26	27	27	24	27	26	27	26	24		21	20	22	24	20	19	22		27	27	30	28	28	31	29	29	24
	210	22	23	23	20	21	21		26	27	24	na	25	na	24	24	24		na	18	16	na	na	na	20		26	na	24	23	26	25	na	23	22
2d	Veh-fem			3397-fem			Veh-male			3397-male
	bw (g)	survival (d)		bw (g)	survival (d)		bw (g)	survival (d)		bw (g)	survival (d)
	21	211		24	230		27	230		26	230
	20	215		26	226		27	211		27	239
	22	211		26	222		30	217		27	222
	24	210		22	235		28	230		24	205
	20	208		24	224		28	232		27	229
	19	208		23	229		31	224		26	204
	22	214					29	203		27	230
							29	223		26	228
							24	224		24	216
2e	Veh-fem			3397-fem			Veh-male			3397-male
	tau prions (arb. units)	survival (d)		tau prions (arb. units)	survival (d)		tau prions (arb. units)	survival (d)		tau prions (arb. units)	survival (d)
	203.577	211		57.2325	230		182.324	230		58.2401	239
	389.954	215		186.042	226		210.473	217		87.0779	222
	270.651	211		171.711	222		348.072	230		47.7448	205
	354.796	210		94.8192	235		245.645	232		79.1352	229
	309.827	208		142.367	224		159.537	224		127.633	204
	246.872	208		132.622	229		281.193	203		47.1814	230
	230.894	214					286.151	223		47.1626	228
							196.767	224		35.4013	216
2g	Veh-fem-k18	Veh-fem-dil	Veh-male-k18	Veh-male-dil
	158	162	230	164
	158	164	227	204
	176	175	237	154
	146	175	229	204
	147	190	183	228
	147	174	162	228
	147	173	183	228
		190		220
2h	Veh-fem-k18	3397-fem-k18	Veh-male-k18	3397-male-k18
	158	181	230	220
	158	185	227	140
	176	181	237	220
	146	172	229	211
	147	168	183	204
	147	164	162	219
	147		183	204
				204

## Sheet: Fig3
3b	Age (d)	3397-fem							3397-male
	90	348	259.44	288.16	399.69	293.91	416.93		360.92	413.58	454.26	380.55	363.31	335.55	473.41	469.1	567.23
	120	262.79	435.12	246.52	249.87	312.1	410.22		399.69	303.48	465.27	404	333.16	266.62	380.55	281.46	467.67
	150	146.95	227.85	155.09	179.5	229.29	316.88		245.08	207.74	370.97	315.93	254.66	279.07	370.49	254.18	280.02
	180	204.39	289.12	182.85	228.33	285.77	301.09		241.25	258.48	359.48	405.44	326.94	255.61	385.33	264.23	336.99
3c	3397-fem-forebrain			3397-fem-hindbrain			3397-male-forebrain			3397-male-hindbrain
	3397 conc (uM)	Iba1 (%)		3397 conc (uM)	Iba1 (%)		3397 conc (uM)	Iba1 (%)		3397 conc (uM)	Iba1 (%)
	348	3.5211		348	8.32329		454.26	1.5482		454.26	6.19383
	259.44	14.5089		259.44	12.8179		380.55	0.7923		380.55	8.8736
	288.16	3.4551		288.16	6.3803		363.31	3.22193		363.31	5.57981
	399.69	3.48673		399.69	6.60529		335.55	7.15213		335.55	6.62892
	293.91	4.16645		293.91	6.67349		473.41	2.34079		473.41	6.19482
	416.93	0.8138		416.93	8.41069		469.1	3.36268		469.1	6.76164
							567.23	0.43142		567.23	5.56639
3d	3397-fem-forebrain			3397-fem-hindbrain			3397-male-forebrain			3397-male-hindbrain
	3397 conc (uM)	tau prions (arb. units)		3397 conc (uM)	tau prions (arb. units)		3397 conc (uM)	tau prions (arb. units)		3397 conc (uM)	tau prions (arb. units)
	348	57.2325		348	458.78		413.58	58.2401		413.58	489.484
	259.44	186.042		259.44	604.735		454.26	87.0779		454.26	582.771
	288.16	171.711		288.16	616.886		380.55	47.7448		380.55	527.735
	399.69	94.8192		399.69	582.363		363.31	79.1352		363.31	705.543
	293.91	142.367		293.91	598.811		335.55	127.633		335.55	638.531
	416.93	132.622		416.93	609.811		473.41	47.1814		473.41	631.788
							469.1	47.1626		469.1	375.311
							567.23	35.4013		567.23	746.685
3e		Male Veh			Female Veh			Male PLX			Female PLX
		Mean	SD	N	Mean	SD	N	Mean	SD	N	Mean	SD	N
	60	0.558425	0.0632488	5	0.720298	0.094734	3	0.552989	0.196285	5	0.590645	0.0811091	5
	90	0.669066	0.106147	10	0.903653	0.157218	5	0.453774	0.170608	11	0.660981	0.19546	9
	120	0.671034	0.166528	10	0.886801	0.128674	5	0.518087	0.185052	11	0.758929	0.199436	9
	150	0.59429	0.186007	10	0.890256	0.16214	5	0.549993	0.268531	11	0.694502	0.205721	9
	180	0.51328	0.272843	10	0.620134	0.233983	5	0.464492	0.176231	11	0.668312	0.382952	9
	210	0.395593	0.287085	10	0.52675	0.257025	5	0.356597	0.162479	11	0.343911	0.33159	9
3f	Female Veh	Female PLX	Male Veh	Male PLX
	8967.55	6660.85	4350.67	2248.83
	8533.44	7229.42	3654.2	7107.69
	8564.31	6479.37	4744.67	4727.71
	6776.67	4392.31	3587.08	932.859
	13818.3	3334.64	5552.71	2440.87
		726.694	3687.23	1512.42
		9388.23	2893.79	4116.03
		4978.3	1873.68	2785.61
		6566.46	6330.55	1728.98
			3234.73	2589.84
				3230.61
3g	Female Veh	Female PLX	Male Veh	Male PLX
	21.4466	27.4228	42.2405	61.8732
	27.1591	31.8241	51.4186	42.1152
	20.3538	38.9244	36.2401	42.6427
	25.6022	44.419	51.8876	72.7847
	16.8206	51.7806	42.4257	60.8503
		70.5376	48.4748	62.3989
		28.5059	48.204	41.5694
		37.1854	56.2667	52.5224
		34.2757	29.7517	67.2798
			41.2959	57.8215
				52.572

## Sheet: Fig4
4b	Age (d)	3397-fem							veh-fem
	90	0.345	0.295	0.5675	0.3125	0.3325	0.675		0.31	0.345	0.3675	0.385	0.365	0.4175	0.5
	120	0.4675	0.3825	0.5025	0.4625	0.655	0.63		0.365	0.42	1.345	0.8025	0.975	0.4475	1.01
	150	0.745	1.215	1.03	1.28	2.3425	1.5975		2.85	2.1525	4.825	2.0975	2.0375	1.975	2.4525
	180	2.725	4.975	3.075	3.375	6.2	7.675		10.375	6.275	7	7.9	4.85	6.525	7.775
4c	Age (d)	3397-male										veh-male
	90	0.415	0.735	0.62	0.79	0.4725	0.8575	0.5425	0.6675	0.605		0.4775	0.5725	0.3025	0.42	0.54	0.3375	0.4325	0.38	0.37
	120	0.74	0.7775	0.895	1.145	0.8525	1.295	0.8775	0.6125	0.97		0.3875	0.595	0.765	0.6375	0.62	0.3825	0.57	0.3675	0.92
	150	1.23	2.0375	2.7	4.075	2.345	8.6	1.2075	1.6175	3.65		0.64	1.18	3.275	2.0525	1.2325	0.8925	2.575	1.7825	1.1575
	180	6.175	5.775	8.725	13.125	7.275	11.55	4.05	6.025	9.25		2.3625	5	5.2	3.325	4.9	4.95	6.325	4.2	3.225
4e	dpi (d)	3397-fem								veh-fem
	20	0.12475	0.137	0.10825	0.2055	0.15675	0.22025	0.14075		0.102	0.129	0.14775	0.12125	0.15425	0.16875	0.12125	0.138
	50	0.2025	0.265	0.232	0.3175	0.51	0.345	0.2575		0.1065	0.237	0.1465	0.14825	0.18825	0.23225	0.1865	0.2315
	80	0.19375	0.4125	0	0.86	1.63	0.755	0.71		0.121	0.62	0.1635	0.275	0.2675	0.7875	0.244	0.3875
	110	0.7575	1.3775	1.4975	2.365	3.25	2.875	2.875		0.5875	3.575	1.3025	2.675	1.05	2.4075	0.72	1.5075
	140	1.365	1.755	2.75	2.95	1.5875	1.9925	2.7		1.6275	2.145	1.8	1.7275	1.8325	1.7475	2.1375	2.85
	170	0.9125	1.145	1.995	1.6	0.78	0.9425	na		1.095	0.9125	1.6925	1.075	1.905	na	2.5	na
	200	0.6275	na	0.9125	1.4275	na	na	na		0.5975	na	na	0.565	na	na	na	na
4f	dpi (d)	3397-male									veh-male
	20	0.24225	0.219	0.315	0.255	0.24275	0.20025	0.218	0.1855		0.15425	0.1695	0.151	0.135	0.16375	0.16475	0.1775
	50	0.415	0.2875	0.345	0.37	0.2825	0.201	0.24	0.2675		0.3225	0.345	0.275	0.1755	0.3575	0.31	0.5325
	80	0.685	0.71	0.7	0.5375	0.6625	0.243	0.505	0.415		0.5075	0.5525	1.3225	0.2675	0.5775	0.72	0.8975
	110	0.99	1.72	2.155	1.1825	1.74	0.62	1.4775	0.9475		1.2725	1.7325	3.45	0.8225	1.875	2.575	3.075
	140	2.3375	2.05	2.575	2.055	2.9	1.245	2.65	2.38		2.315	1.93	na	1.96	2.3925	2.65	1.4625
	170	2.775	na	2.3225	2.525	2.4275	2.825	2.295	2.675		1.215	0.9225	na	1.4525	1.2825	0.9225	0.8075
	200	1.3625	na	1.28	1.06	1.1775	2.2	2.105	1.27		0.645	0.4	na	0.7275	0.9425	na	0.5275
4g	3397-fem			veh-fem
	Nfl (ng/ml)	survival (d)		Nfl (ng/ml)	survival (d)
	2.725	230		10.375	211
	4.975	226		6.275	215
	3.075	222		7	211
	3.375	235		7.9	210
	6.2	224		4.85	208
	7.675	229		6.525	208
				7.775	214
4h	3397-male			veh-male
	Nfl (ng/ml)	survival (d)		Nfl (ng/ml)	survival (d)
	6.175	230		2.3625	230
	5.775	239		5	211
	8.725	222		5.2	217
	13.125	205		3.325	230
	7.275	229		4.9	232
	11.55	204		4.95	224
	4.05	230		6.325	203
	6.025	228		4.2	223
	9.25	216		3.225	224
4i	3397-male-diluent			3397-fem-diluent
	Nfl (ng/ml)	PLX conc (uM)		Nfl (ng/ml)	PLX conc (uM)
	1.416	287.903		4.4	223.845
	1.452	307.097		1.844	256.714
	2.276	307.097		1.976	162.185
	2.032	371.875		3.612	220.246
	2.86	381.472		2.016	333.488
	3.456	419.859		1.776	156.907
	3.3	338.286		3.332	139.873
	2.9	362.278
4j	3397-male-diluent			3397-fem-diluent
	Nfl (ng/ml)	PLX conc (uM)		Nfl (ng/ml)	PLX conc (uM)
	26.6	287.903		69.6	223.845
	33.4	307.097		60.4	256.714
	34.28	307.097		83.6	162.185
	32.4	371.875		64	220.246
	70.4	381.472		61.6	333.488
	59.2	419.859		38.08	156.907
	29.4	338.286		50.4	139.873
	51.2	362.278		86	254.314
4l	dpi (d)	3397-fem									veh-fem
	60	0.0965	0.094	0.06675	0.056	0.0735	0.0695	0.1385	0.08225		0.077	0.09875	0.13075	0.1105	0.11325	0.101	0.08075	0.0615	0.06125
	90	0.12375	0.12875	0.112	0.2075	0.084	0.10575	0.101	0.1245		0.13275	0.174	0.109	0.11775	0.1805	0.1405	0.103	0.12125	0.1605
	120	0.09	0.1325	0.09625	0.23975	0.14825	0.10375	0.24575	0.13825		0.2385	0.141	0.1225	0.15575	0.09925	0.24725	0.22625	0.10725	0.2195
	150	0.2525	0.965	0.4275	1.1475	0.7575	0.23275	na	0.675		1.4875	0.4725	0.4675	0.5225	0.6375	1.0675	0.7075	0.3025	1.3625
	180	0.9225	2.3675	1.3475	1.58	2.2925	0.9975	na	1.9975		1.8025	1.2525	1.765	1.9775	2.2	1.5275	2.3975	1.5575	2.7
4m	dpi (d)	3397-male												veh-male
	60	0.15725	0.15425	0.166	0.095	0.1275	0.15075	0.1465	0.125	0.11375	0.1445	0.1035		0.08425	0.07125	0.07375	0.109	0.15475	0.182	0.1595
	90	0.1615	0.28	0.29	0.20075	0.16225	0.211	0.14875	0.18125	0.2285	0.1605	0.19425		0.13475	0.12275	0.12225	0.1215	0.18725	0.1635	0.153
	120	0.19175	0.31	0.19425	0.13575	0.16925	0.2525	0.17225	0.15375	0.07925	0.1885	0.168		0.10675	0.14525	0.225	0.182	0.1505	0.16525	0.21975
	150	0.21225	na	0.4925	0.375	0.2875	0.535	0.5825	0.2625	0.2435	0.5275	0.6325		0.3725	0.9875	2.675	0.2975	0.3725	0.9425	0.4525
	180	0.5125	na	2.3875	1.475	1.01	0.9825	1.8325	0.49	0.4025	1.9375	1.54		1.405	3.25	5.15	1.0075	1.0975	1.715	1.11
4o	dpi (d)	3397-fem							veh-fem
	90	0.203	na	0.1045	0.15725	0.1525	0.2725		0.08625	0.125	0.1355	0.19975	0.08275	0.06675
	120	0.1975	0.15775	0.134	0.2525	0.104	0.1785		0.12325	0.09375	0.098	0.11325	0.12325	0.11575
	150	0.173	0.365	0.158	0.17775	0.13875	0.1605		0.11625	0.09375	0.08575	0.10675	0.10975	0.10625
	180	0.2975	0.265	0.3	0.219	0.3275	0.2075		0.13025	0.0915	0.07825	0.1375	0.0965	0.08525
	210	0.17925	0.36	0.15775	0.2015	0.161	0.132		0.08725	0.08325	0.094	0.1865	0.1015	0.07525
4p	dpi (d)	3397-male								veh-male
	90	0.12975	0.223	0.12975	0.265	na	0.285	0.24625		0.07025	0.07525	0.0665	0.0815	0.082	0.07925
	120	0.2045	0.3175	0.22	na	0.22175	0.16275	0.3325		0.07425	0.0645	0.109	0.0955	0.104	0.095
	150	0.3175	0.2405	0.1785	0.2825	0.285	0.29	0.3175		0.1335	0.06625	0.06475	0.1085	0.072	0.23675
	180	0.21575	0.194	0.4275	0.29	0.19175	na	0.3275		0.1025	0.098	0.0645	0.13825	0.06825	0.148
	210	0.315	0.202	0.2475	0.345	0.22575	na	0.265		0.07775	0.10275	0.112	0.10525	0.066	0.2575

## Sheet: Fig5
5b	Age (d)	73086-fem			73086-male											veh-fem			veh-male
	60	19	20		22	22	23	25	21	22	21	na	22	24		19	20		23	21	23	23	23	24
	90	22	23		25	24	24	28	24	26	24	na	26	23		20	23		26	24	24	25	24	26
	120	24	24		27	24	26	30	26	29	26	24	27	26		22	24		29	26	25	29	26	29
	150	26	23		27	26	26	32	26	29	25	25	27	24		23	25		30	26	27	30	28	29
	180	22	22		26	25	27	29	24	30	26	23	28	25		21	22		31	25	26	31	27	29
5c	Age (d)	73086-fem						veh-fem
	60	123.306	150.557	23.6245	38.3772	32.2616		na	170.874	34.3144	30.2029
	90	130.111	172.794	52.6409	22.3646	67.3893		201.289	128.651	43.5357	72.5227
	120	206.785	262.872	49.2569	81.2416	214.017		156.798	161.823	23.1099	44.6515
	150	na	1239.66	140.77	16.6463	34.4118		689.328	802.044	26.4983	35.6278
	180	na	1803.54	30.2206	18.4792	39.8324		1261.95	999.37	38.4328	24.678
5d	Age (d)	73086-male												veh-male
	60	146.224	166.286	211.849	142.574	131.557	202.097	164.285	330.022	272.06	179.335	150.531		144.263	178.59	139.076	144.027	210.251	239.73	139.076	126.571	167.806	56.9211	30.9905
	90	291.905	261.817	178.374	137.872	157.066	143.021	113.896	194.938	168.123	227.857	188.539		118.721	162.599	105.251	na	203.864	176.736	90.2897	164.788	120.497	60.7981	25.5306
	120	154.98	126.177	241.408	46.9065	128.876	144.294	151.784	134.787	89.5444	218.653	264.219		274.72	193.44	180.486	149.291	237.9	124.953	168.791	138.443	189.26	23.4036	50.8829
	150	499.034	317.143	459.872	440.595	873.73	267.599	351.612	489.161	167.516	253.091	391.186		287.394	414.989	1001.59	273.317	641.719	541.787	216.435	378.614	565.678	21.6323	27.3468
	180	1116.82	891.183	665.151	941.128	2147.6	733.729	1024.96	1931.22	536.191	648.571	586.249		522.595	1212.34	2171.99	774.786	1808.93	1245.1	444.537	870.429	1166.69	28.9585	35.6437
5f	Age (d)	73086-fem						73086-male						veh-fem						veh-male
	60	na	16	18	16	19		22	18	21	22	21		18	17	18	17	18		21	21	20	21
	90	21	20	22	20	20		24	25	24	24	24		21	20	21	20	19		24	24	24	24
	120	22	22	22	20	21		25	26	25	26	26		21	22	21	21	22		25	26	26	26
	150	23	25	25	25	23		27	28	26	27	26		22	22	23	22	22		27	27	27	28
	180	23	22	24	21	24		24	26	25	na	27		24	22	23	22	23		26	28	28	31
5g	Age (d)	73086-fem						veh-fem
	60	30.6816	44.3791	16.2397	5.501	45.4751		28.0243	40.4149	23.1707	16.3125	45.426
	90	29.6959	45.6044	41.2594	34.6339	44.9179		20.1136	na	35.5985	31.6921	36.2205
	120	22.429	19.2932	21.0083	22.623	26.2146		15.2721	12.9145	28.5372	25.041	29.1995
	150	13.4198	11.9104	31.6605	21.3274	38.9353		23.7643	9.85897	13.6677	15.3381	22.4795
	180	26.6119	29.8806	47.6927	35.063	36.2508		56.7514	43.8184	17.9342	27.3029	20.2496
5h	Age (d)	73086-male						veh-male
	60	18.4072	22.0543	20.7492	20.6098	8.86018		9.66297	14.6628	28.227	13.749
	90	24.7554	49.2256	34.2337	40.1285	28.2307		42.9516	38.7649	33.3646	24.5867
	120	28.6328	36.9871	na	na	47.1816		51.3656	25.1819	24.2683	24.5194
	150	20.7757	29.6116	29.1978	na	31.5083		25.7488	29.2073	19.4184	49.9162
	180	na	27.2436	39.9177	na	28.8405		59.9806	16.984	18.0448	18.0782
5k	3397-fem-term	3397-fem-acute	veh-fem-term	veh-fem-acute	3397-male-term	3397-male-acute	veh-male-term	veh-male-acute
	0.5733	0.6325	1.2072	1.0398	0.4806	0.3779	0.782	0.839
	0.8647	1.3714	1.2688	0.6377	0.5445	1.8223	1.3969	2.0967
	1.0848	0.8645		1.8841	0.6361	0.9521	1.0987	0.7213
	1.5044	1.539		2.0738	1.3915	0.7723	1.4945	0.5845
		1.3114		1.2652	1.1244	1.2229	1.3446	1.3962
		1.1236		0.9805	1.7207	1.3841	0.873	1.5983
		2.0332		1.9555	1.1266	1.1014		1.5383
		1.3228		1.2977	0.5358	1.1945		2.1604
		0.8247				1.1113		0.781
		1.1947				0.8162		1.0858
								0.2988
5l	3397-fem	veh-fem	3397-male	veh-male
	30.0575	-10.6762	69.7278	-9.19056
	63.4212	-30.5358	79.2524	14.9038
	54.5275	-40.3796	66.9748	2.69422
	61.2771	-19.5178	90.3739	7.06829
	221.979	15.7217	15.5134	-0.933624
	130.419	17.1674	13.5045	21.4911
	126.675	2.96309	7.38188	-14.1987
		4.29654	45.5564	12.5481

## Sheet: Fig6
6c	Tg Veh			WT Veh			Tg PLX			WT PLX
	-0.205874	-0.0664932		0.453828	-0.629513		0.0581908	0.133006		0.160262	0.173884
	-0.217035	0.247056		0.282416	0.282973		0.0451107	0.0734005		0.142118	0.0537986
	-0.140509	-0.115755		0.230854	0.416982		-0.0944349	0.0522701		0.281334	-0.0939629
	-0.225149	0.00598785		0.35108	-0.147724		0.134993	0.10754		0.223326	0.182983
	-0.279659	0.0154478		0.323154	0.137973		0.056071	0.152654		0.362983	-0.169171
	-0.181828	-0.103621		0.236193	0.357335		-0.098875	0.104884		0.196126	0.0987141
	-0.0948946	-0.266744					0.00484226	0.0861736
	-0.17762	-0.0594132					-0.0459113	0.151989
	-0.214695	0.0460981					-0.0887582	0.179517
	-0.140263	-0.120589					-0.0392447	0.0555213
6d		Mean	SD	N
	Tg Veh	7.9895	0.2938	10
	WT Veh	0.3915	0.3755	10
	Tg PLX	3.1932	1.2581	6
6e		Mean	SD	N
	Tg Veh	120.036	15.0535	10
	WT Veh	40.2737	7.1836	10
	Tg PLX	89.9773	15.3598	6
6f	Sex	M	M	F	M	M	F	F	F	M	F
	PLX concentration	1.65145	1.38337	0.402114	1.37832	0.961028	0.665132	1.48959	0.341418	0.477985	0.857338
	Fos mRNA count	1004.9	905.62	133.395	629.075	676.75	264.315	708.315	151.355	222.005	628.955
	Uty mRNA count	140.16	130.05	20	113.52	139.83	20	20	20	175.22	20
6g	0	0.182674	0.00454953	0.208718	0.18657	0.0950741	1.19189	0.906102	0.21781	0.13652	0.838681	0.672178	0.36702	0.378438	1.44144	0.997848	0.43758	0.334592	0.993498	1.77601	0.114894	1.1213	1.26445	5.01506	1.67109	8.01098e-31	0.0344734	0.527505	0.161389	0.544378	0.753757	1.08221	0.686284	0.200393	0.162765	1.17641	0.842792	0.903335	0.561783	0.334746	0.116617	1.24723	0.400911	0.707682	1.35263	2.0419	0.652398	0.515498	1.74818
6h		Measured concentration	Predicted concentration
		0	-0.16891
		0	0.00437167
		0	0.0272791
		0	-0.0439496
		0	0.0406074
		0	0.0120602
		0	0.0966017
		0	-0.168536
		0	0.0282525
		0	0.213135
	M	1.65145	1.46559
	M	1.38337	1.53056
	F	0.402114	0.313988
	M	1.37832	0.99049
	M	0.961028	1.12047
	F	0.665132	0.780818
	F	1.48959	1.43188
	F	0.341418	0.448501
	M	0.477985	0.561394
	F	0.857338	0.923146
6i	PLX concentration	All non-microglia genes	Excluding IEGs
	1.65145	0.422501	0.533665
	1.38337	0.546524	0.133283
	0.402114	1	1
	1.37832	0.220961	0.208182
	0.961028	0.413208	0.413081
	0.665132	0.92332	0.946084
	1.48959	0.652282	0.741774
	0.341418	0.692433	0.63952
	0.477985	0.930635	0.896038
	0.857338	0.850615	0.910595
6j	WT Veh male	WT PLX male	TG Veh male	TG PLX male	WT Veh female	WT PLX female	TG Veh female	TG PLX female
	1.08447	0.979084	1.00838	1.17665	1.16786	1.00871	1.26184	0.911354
	1.06983	1.00492	0.888348	1.15037	1.05201	1.09186	1.07733	1.0256
	0.973491	1.06702	0.892426	1.13425	1.06641	1.00583	0.956925	1.06449
	1.00475	0.917159	0.873958	1.09434	0.966924	0.92026	0.980882	0.854892
	0.979554	0.945325	1.00709	0.959225		0.989197	1.05461	1.05261
	1.09929	0.980721	1.10137	1.18798		0.983418	1.22457	1.03084
	0.921749		0.973248	1.24044			1.02043	0.981208
	0.893694		0.981804	1.05934			1.00732	1.07992
			1.15712	1.00289			0.964918	0.834033
			0.963824	0.986686			1.05972	1.06666
6l	Veh male	PLX male	Veh female	PLX female
	5.67	25.1	13.5	4.67
	12.9	23.3	14.5	13.4
	9.65	23.5	13.7	3.81
	11.3	15.8	9.5	10.3
	6.75	26.8	6.5	9.8
	5.4	16.4	7.9
[truncated: 1,550 more columns]

## Sheet: Fig7
7a	wt-veh-fem	wt-veh-male	wt-plx-fem	wt-plx-male	tg-veh-fem	tg-veh-male	tg-plx-fem	tg-plx-male
	20.272	30.822	23.067	26.019	17.537	15.893	25.025	30.595
	27.564	21.788	28.056	29.06	33.361	23.569	30.517	26.482
	22.723	35.29	28.765	31.648	21.374	19.446	40.338	24.179
	20.597	12.459	34.532	36.746	14.486	21.699	26.62	29.523
	33.882	28.962	38.694	36.589	12.833	24.435	29.907	32.77
	25.222	25.025	31.028		28.45		16.572	28.854
			36.677		23.559		31.904	33.144
			30.162		32.918		30.891	29.621
			14.004		28.371			29.316
			16.552		35.811			31.609
			29.759		29.483			39.501
			42.936		25.291			39.669
			28.44		24.789
			37.553		17.409
					25.498
7b	wt-veh-fem	wt-veh-male	wt-plx-fem	wt-plx-male	tg-veh-fem	tg-veh-male	tg-plx-fem	tg-plx-male
	4.988	4.024	7.671	14.141	3.655	5.634	5.274	7.364
	4.798	7.946	7.533	9.434	4.43	4.313	6.945	5.185
	3.218	5.215	4.375	5.522	3.987	7.353	5.126	13.275
	8.964	6.63	5.327	5.445	8.638	4.261	10.195	7.3
	6.157	3.272	5.465	5.7	7.342	4.179	5.198	7.149
	7.97	3.371	4.964		5.66		3.694	6.651
			6.712		11.179		7.577	5.623
			4.553		6.467		8.742	9.014
			8.489		6.241			6.369
			4.964		7.179			7.853
			7.996		7.083			8.587
			9.781		6.703			9.474
			6.674		5.95
			7.398		8.795
					7.848

## Sheet: Fig8
8a	Tg Veh			WT Veh			Tg PLX			WT PLX
	-0.274153	0.341521		0.366089	0.0538998		-0.0118539	-0.0160584		0.0931244	0.0941011
	-0.103498	-0.592855		0.284119	-0.0200976		-0.036359	-0.135598		0.212227	0.184681
	-0.142004	-0.167434		0.190233	0.0393953		-0.217038	-0.132454		0.211762	0.0903092
	-0.159461	0.159649		0.346863	0.167981		0.156081	0.0902844		0.18422	0.0162066
	-0.253616	-0.0374999		0.4086	-0.149926		0.0593847	-0.0422829		0.136186	0.0243198
	-0.0376916	-0.20501		0.214183	0.402395		-0.197944	-0.118374		0.223707	0.137375
	-0.0458596	-0.397373					-0.189937	-0.232535
	-0.225508	0.186036					-0.135819	0.119572
	-0.330412	0.130713					-0.205885	-0.0212882
	-0.237883	0.0886037					-0.109732	-0.0663334
	Distance
		Mean	SD	N
	Tg Veh	1.12	0.11	10
	WT Veh	0.14	0.11	10
	Tg PLX	0.86	0.22	6
	Angle
		Mean	SD	N
	Tg Veh	116.65	11.62	10
	WT Veh	61.49	19.4	10
	Tg PLX	109.56	22.8	6
8b	Tg Veh			WT Veh			Tg PLX			WT PLX
	-0.222863	-0.170377		0.258693	0.260058		0.0477866	-0.0472592		0.338435	0.0699804
	-0.15259	-0.333625		0.393645	-0.290291		0.089908	-0.0668045		0.293733	-0.116977
	-0.14497	-0.17981		0.402503	-0.201194		-0.14844	0.241771		0.343878	0.239719
	-0.312915	0.390942		0.188016	0.661111		0.120853	0.0306818		0.343666	0.0685832
	-0.137663	0.0553648		0.317809	-0.0150456		0.0150812	-0.170453		0.329564	0.11605
	-0.162686	-0.0753345		0.30871	0.00681193		-0.115974	0.282017		0.278644	0.247278
	-0.174885	-0.163473					-0.147111	0.1401
	-0.275096	0.0853915					-0.000701396	0.167305
	-0.136563	-0.043176					0.00857839	0.077534
	-0.149144	0.0126466					-0.0922763	0.0614079
	Distance
		Mean	SD	N
	Tg Veh	3.07	0.44	10
	WT Veh	0.26	0.41	10
	Tg PLX	1.5	0.32	6
	Angle
		Mean	SD	N
	Tg Veh	113.82	13.78	10
	WT Veh	38.49	10.38	10
	Tg PLX	92.64	12.59	6
8c	Male Forebrain								Female Forebrain									Male Hindbrain								Female Hindbrain
	Veh			PLX					Veh			PLX						Veh			PLX					Veh			PLX
	Mean	SD	N	Mean	SD	N			Mean	SD	N	Mean	SD	N				Mean	SD	N	Mean	SD	N			Mean	SD	N	Mean	SD	N
	20	0	5	20	0	5			21.866	4.1725	5	20	0	5				29.504	7.4118	5	20.154	0.240998	5			34.434	10.3813	5	20.812	1.81569	5
	29.1373	7.4544	5	27.9933	5.10501	5			30.6613	7.28629	5	30.5847	6.75877	5				32.504	8.36814	5	24.7553	2.22477	5			30.496	2.95944	5	27.9187	5.88055	5
	78.613	10.504	5	78.32	22.9847	5			112.607	21.6596	5	72.894	12.2242	5				205.906	19.8816	5	135.216	27.9539	5			207.03	33.1374	5	158.69	44.4964	5
	20	0	5	20	0	5			20	0	5	20.674	1.50711	5				25.2	11.6276	5	21.132	2.13193	5			23.74	5.12128	5	20	0	5
	225.944	54.0608	5	170.686	20.1468	5			231.816	29.2384	5	209.574	15.7893	5				324.908	83.5124	5	263.826	26.2104	5			363.012	97.9673	5	345.914	61.7375	5
	59.498	9.03945	5	64.712	6.08475	5			73.234	13.6109	5	67.15	11.2252	5				186.806	9.30639	5	137.326	27.0839	5			180.496	17.546	5	150.792	10.2782	5
	53.534	41.0707	5	39.8	43.6785	5			37.142	13.6413	5	25.306	7.27012	5				57.998	9.20985	5	54.556	57.3928	5			39.806	15.2995	5	42.592	24.1011	5
	319.338	35.1963	5	347.12	73.0923	5			354.054	28.8517	5	361.316	31.7747	5				832.768	79.768	5	775.518	98.5817	5			841.658	77.5624	5	861.938	68.2962	5
	64.096	10.8212	5	68.372	5.00712	5			78.455	19.602	5	73.858	11.0629	5				74.02	7.58361	5	56.642	8.30271	5			73.912	10.5208	5	72.626	10.7878	5
	61.506	8.18937	5	80.474	10.693	5			69.802	9.20602	5	70.13	14.6869	5				73.234	19.3759	5	60.298	3.27586	5			71.7	11.6775	5	60.13	6.0399	5
	56.99	11.9685	5	56.958	4.78838	5			69.028	18.3159	5	53.468	5.1174	5				119.918	25.3665	5	73.92	16.243	5			112.478	20.1314	5	93.906	10.5472	5
	1349.21	523.805	5	1445.44	218.407	5			1422.81	441.237	5	1678.49	341.619	5				3649.26	579.2	5	2473.84	384.668	5			3847.51	755.956	5	3292.7	287.249	5
	53.85	6.06322	5	48.072	4.95032	5			49.118	4.02363	5	50.826	10.0342	5				76.596	8.34392	5	55.552	9.64757	5			67.084	16.8379	5	54.46	0.718853	5
	22.768	2.77337	5	24.7607	2.61596	5			24.234	3.27469	5	22.0153	1.31055	5				189.34	46.2733	5	82.8573	29.952	5			179.996	42.4169	5	123.966	20.6265	5
	62.28	10.6348	5	56.33	6.44453	5			51.751	7.31787	5	57.21	5.42441	5				67.528	15.3796	5	41.241	5.00484	5			58.417	14.28	5	49.964	10.2585	5
	138.864	24.0939	5	113.726	52.9505	5			135.814	31.0837	5	148.372	28.4596	5				93.282	19.4699	5	62.362	11.7548	5			79.97	23.6502	5	85.842	22.1034	5
	526.782	56.505	5	391.18	58.9367	5			571.832	93.485	5	534.102	108.777	5				976.348	53.8262	5	866.294	48.761	5			945.174	126.029	5	899.292	88.3696	5
	99.632	9.3371	5	66.92	9.25674	5			111.657	12.836	5	73.8873	13.25	5				124.834	19.9832	5	72.8973	9.54304	5			115.782	11.4535	5	80.7927	9.41884	5
	153.658	17.3103	5	169.474	23.3566	5			158.652	16.7342	5	162.924	16.9321	5				295.542	28.0898	5	345.634	52.2721	5			317.006	39.4976	5	353.164	33.6818	5
	47.746	14.9027	5	50.642	6.74738	5			57.148	15.1842	5	61.328	6.59332	5				109.514	19.987	5	104.794	15.5568	5			118.758	18.5967	5	122.332	10.3398	5
	141.594	15.6	5	104.984	19.3032	5			145.056	4.31512	5	115.876	10.9415	5				172.668	14.2465	5	124.318	13.6454	5			184.314	19.8505	5	140.294	17.1447	5
	20	0	5	20	0	5			20	0	5	20	0	5				20	0	5	20	0	5			20	0	5	20	0	5
	50.708	7.49784	5	47.068	8.21738	5			47.592	7.35763	5	48.224	4.67082	5				107.1	6.98621	5	68.134	9.49646	5			103.358	15.0519	5	67.788	10.663	5
	33.493	9.95139	5	34.312	5.15116	5			30.057	5.48591	5	27.428	3.59921	5				46.648	7.41913	5	33.108	3.1273	5			46.814	3.08859	5	42.602	5.56568	5
	20	0	5	21.34	2.99633	5			20	0	5	20	0	5				20	0	5	20	0	5			20	0	5	20	0	5
	157.06	18.7951	5	144.206	22.3558	5			173.478	8.42066	5	164.862	27.121	5				224.482	29.0155	5	207.322	17.7477	5			270.918	13.6776	5	213.702	20.2749	5
	417.189	26.146	5	317.743	43.8905	5			454.79	41.6632	5	345.201	23.8711	5				452.071	79.7399	5	278.422	34.3281	5			480.244	50.2788	5	275.32	41.2278	5
	20	0	5	20	0	5			20.518	1.15828	5	20	0	5				23.404	7.11646	5	20.717	1.60326	5			21.114	2.49098	5	21.104	2.46862	5
	26.314	3.71826	5	20.5547	0.802543	5			28.1373	6.60863	5	20.7953	0.623095	5				39.166	8.47962	5	20.7253	1.40064	5			38.22	5.0124	5	23.196	3.90764	5
	20.142	0.317522	5	21.064	1.84031	5			20	0	5	20	0	5				112.392	13.6716	5	95.71	12.139	5			111.058	9.88279	5	101.954	16.2396	5
	20	0	5	20	0	5			20	0	5	20	0	5				20	0	5	20	0	5			20	0	5	20	0	5
	326.048	16.5642	5	310.122	20.879	5			309.338	29.4692	5	313.98	20.7298	5				327.758	9.07965	5	334.572	8.93046	5			332.646	24.6146	5	343	24.1477	5
	25.418	6.41722	5	22.696	1.8566	5			25.24	3.8087	5	21.113	1.57791	5				27.541	6.55694	5	22.755	2.63548	5			23.925	2.49743	5	21.491	1.64985	5
8d	PAN	Forebrain	Concentration	Expression change			Hindbrain	Concentration
			1.65145	1.00657			2.01816	0.737331
			1.38337	1.16565			1.6211	1.17511
			0.402114	1.02773			0.477985	0.865856
			1.37832	0.902746			1.4289	0.700625
			0.961028	0.90112			1.16841	0.834296
			0.665132	1.03893			0.819403	0.909574
			1.48959	0.995038			1.78043	1.02475
			0.341418	0.857979			0.384411	0.7621
			0.477985	1.00896			0.553855	0.732285
			0.857338	0.977551			0.887686	0.836636
	A1	Forebrain	Concentration	Expression change			Hindbrain	Concentration
			1.65145	0.882452			2.01816	0.785815
			1.38337	0.930984			1.6211	0.781078
			0.402114	0.970068			0.477985	0.918972
			1.37832	0.817314			1.4289	0.772146
			0.961028	0.837381			1.16841	0.723361
			0.665132	1.10238			0.819403	0.885324
			1.48959	0.944843			1.78043	0.912606
			0.341418	0.977979			0.384411	0.877955
			0.477985	1.04879			0.553855	0.884664
			0.857338	0.91457			0.887686	0.869631
	A2	Forebrain	Concentration	Expression change			Hindbrain	Concentration
			1.65145	0.940864			2.01816	0.869019
			1.38337	0.966798			1.6211	0.857384
			0.402114	0.939418			0.477985	0.898803
			1.37832	0.942556			1.4289	0.846829
			0.961028	0.990021			1.16841	0.8471
			0.665132	0.936623			0.819403	0.888114
			1.48959	0.93255			1.78043	0.86716
			0.341418	0.93981			0.384411	0.842691
			0.477985	0.949299			0.553855	0.84069
			0.857338	0.950929			0.887686	0.898975
8f	Age (d)	PLX3397						Vehicle
	120	1.29	0.266	0.577	0.478	0.0187		0.654	0.959	1.26	1.3	0.411	2.44
	150	0.613	2.32	1.49	1.72	1.47		1.73	1.17	0.831	1.05	1.04	1.23
	180	0.281	0.0164	2.03	0.649	-0.576		1.72	1.8	2.18	2.34	1.08	2.44
	210	-0.563	1.28	0.0677	-0.283	1.87		2.26	na	na	3.21	1.73	5.22
8g	Age (d)	PLX3397						Vehicle
	120	0.455	0.254	0.267	0.378	0.265	0.322	0.495	0.849	0.68	0.69	0.342	0.688
	150	0.114	0.943	0.387	0.614	0.797		1.25	1.2	1.05	1.25	1.03	1.13
	180	0.553	0.529	1.14	0.652	0.524		1.69	1.93	1.78	2.06	1.4	2.11
	210	0.666	1.39	1.01	1.16	2.01		2.03	na	na	2.86	2.14	3.48

## Sheet: Fig9
9c		PLX hind			PLX Fore			Veh Fore			Veh Hind
		Mean	SD	N	Mean	SD	N	Mean	SD	N	Mean	SD	N
	25	201.159	127.803	10	166.461	77.1629	10	396	179.535	8	497.512	106.791	8
	50	166.466	88.3111	10	115.993	67.6266	10	331.009	70.9629	8	434.957	81.0065	8
	75	149.566	62.4735	10	150.341	103.124	10	325.226	27.695	8	419.716	80.1168	8
	100	113.176	54.3131	10	147.304	63.7177	10	306.325	59.7724	8	364.531	110.733	8
	150	123.011	44.3182	10	112.092	49.1395	10	286.39	33.0516	8	340.484	91.7888	8
	200	34.2628	26.1265	10	122.282	81.9146	10	248.716	92.4724	8	229.842	171.232	8
	>200	60.027	80.8417	8	82.6358	37.6604	10	124.051	68.3299	8	155.418	212.87	5
9e	Forebrain		Hindbrain
	Veh	PLX	Veh	PLX
	17.6419	36.9425	17.4799	21.0107
	24.628	33.0492	23.9919	18.9848
	19.1591	35.5405	22.0694	18.3085
	22.7577	35.9627	19.6774	21.7966
	43.0351	37.0141	30.0025	18.9883
	36.939	43.3058	33.3518	28.2214
	22.9483	38.8176	19.8973	30.5813
	39.881	51.0219	30.5149	34.8333
		44.7878		26.8
9f	Forebrain		Hindbrain
	Veh	PLX	Veh	PLX
	86.7235	250.349	113.246	140.197
	119.371	222.43	157.976	141.475
	93.6671	252.739	141.964	133.938
	109.847	244.851	120.635	163.617
	283.058	242.61	216.811	139.539
	223.391	280.01	241.607	210.87
	115.893	248.86	122.833	239.359
	234.832	355.351	224.161	276.993
		325.778		204.346
9g	Forebrain		Hindbrain
	Veh	PLX	Veh	PLX
	1489.64	3212.81	1890.85	2145.76
	1942.06	2720.54	2425.83	2366.8
	1595.26	3013.21	2202.4	2172.73
	1769.69	3213.63	1815.69	2549.26
	3763.05	3262.16	3120.38	2301.67
	3039.16	3865.39	3544.47	3218.03
	2101.23	3407.48	2186.23	3736.18
	3222.72	4799.6	3083.17	3960.29
		4121.66		2904.03

## Sheet: Fig10
10a	all genes	1	1.00444	0.96866	1.02058	1.05924	1.04632	1.04863	0.980486	1.05843	1.05349	0.966411	0.832463	1.01217	1.00945	0.958887	0.816761	1.10229	0.848979	0.987494	0.893399	1.14719	1.00222	0.996716	0.934902	1.02825	0.820793	1	1	0.911699	0.932433	0.81401	1.24278	0.982966	0.93764	0.971501	1.11463	1.03038	1.0112	1.17244	1.19358	0.974429	0.813739	0.820347	1.00113	0.96287	0.840862	0.764259	1.33355
		NaN	0.947841	0.559779	0.657467	0.018853	0.156216	0.487404	0.680094	0.276764	0.236307	0.434852	0.095371	0.86093	0.849357	0.152211	0.0691202	0.048677	0.0116912	0.656073	0.00113127	0.196547	0.956659	0.980933	0.389712	0.873007	0.023071	NaN	NaN	0.219285	0.328345	0.0159327	0.0227436	0.887966	0.621945	0.626664	0.086849	0.790187	0.77383	0.0104063	0.0612448	0.655948	0.0172943	0.108829	0.986275	0.731662	0.0172306	0.0398033	0.0487863
	microglia genes	1.04863	0.820347	0.96287	0.97707	1.15442	0.914356	0.87983	0.986245	1	0.976237	1	1.05256	0.933763	1.01297	1.39549	0.910915	1.50225	1.49681	1.39236	0.959877	1.33181	1.07303	1.1676	1.04885	1.7346	1	1.44414	0.891821	0.808757	1	1.17186	1	1.21915	1.00658	1	0.847099	1.76502	0.680556	0.96907	1.01827	0.753248	0.992966	1.09376	1.16712	1.03184	1.10735	1	1.12684
		0.487404	0.108829	0.731662	0.158895	0.130829	0.362321	0.207078	0.802809	NaN	0.537447	NaN	0.75566	0.740243	0.725718	0.000219716	0.314179	0.00267969	0.00158134	0.00409662	0.543824	0.0180216	0.403467	0.0858486	0.453163	0.254691	NaN	0.0891182	0.293395	0.0844553	NaN	0.157434	NaN	0.0112641	0.976696	NaN	0.0563854	0.0121285	0.0215297	0.207078	0.808003	0.0513356	0.207078	0.507594	0.109056	0.775863	0.468721	NaN	0.306006
10e	Red	3.16538	1.35567	0.884384	1.01237	1.33257	1.17398	0.878754	0.872609	0.935896	1.32975	1.58287	1.29475	0.892638	1.62155	1.32282	1.59524	1.91778	1.62078	1.46131	1.02476	1.08181	1.03049	0.928797	1.72541	1.19028	2.11482	0.921673	1.39515	0.893353	0.909424	1.4296	1.54449	1.23626	1.66797	1.7666	1.44128	1.21116	1.09124	1.04927	1.12558	1.99516	1.05396	1.10839	1.09175	1.17574	1.17595	0.993383	1.1729
		2.72317	1.66684	3.05022	3.24792	1.56818	2.43799	0.835847	0.80222	0.906856	1.60264	1.95393	3.42688	2.39775	1.80784	2.91561	0.939602	2.01439	2.25941	2.07213	1.26154	1.68289	1.67757	1.49367	1.96259	2.79706	2.34307	0.797027	1.94037	0.671295	0.727123	2.73963	2.0981	3.75001	1.35714	0.934917	1.28887	1.38357	0.938521	0.76218	3.67965	1.55996	0.793257	2.65439	1.50886	2.00968	1.90601	1.2518	2.90426
	Green	1.43702	1.21999	1.33256	1.32874	1.01015	1.48018	1.47915	1.99144	1.52038	1.00605	1.28202	1.67467	1.2756	1.62087	1.39637	1.42121	1.33256	1.40577	1.30848	1.49722	2.00989	1.599	1.35984	1.79058	1.81297	2.0118	0.953856	1.90993	1.33256	1.17228	1.7464	1.69893	1.35324	1.28016	1.33256	1.70504	1.31791	1.35462	1.8332	1.26841	1.25218	1.22299	1.01337	1.33267	1.01448	1.40479	2.15074	1.14545
		2.84801	3.60439	3.42575	4.27168	3.37282	3.5567	3.47737	4.43029	3.73554	3.59548	3.249	3.57055	2.10067	3.98209	3.34809	3.2977	3.42575	3.93538	3.63104	3.50034	3.8183	3.31819	2.96879	3.91753	3.22109	4.63555	3.15726	3.23444	3.42575	3.38188	3.83256	4.33904	2.47816	2.8659	3.42575	3.99074	2.58191	3.59229	3.46695	2.85401	3.71643	3.26483	3.48975	3.34431	3.64967	3.71668	3.20925	3.68592
	Blue	1.06921	1.07706	0.977478	1.62178	0.816593	0.934337	1.06388	0.929781	1.75143	1.24508	1.21204	2.04777	1.12825	1.25279	1.17359	2.71234	1.22106	3.36553	0.828964	2.25966	1.04212	1.14654	1.09548	1.37151	1.06578	1.38955	1.2269	1.13345	1.8816	1.10389	1.03828	1.2651	1.31034	1.39463	1.62755	1.17903	1.05163	0.874197	0.974723	1.00932	1.24105	1.03836	1.40279	1.11181	1.00757	1.41468	1.03639	1.19839
		2.44076	3.51735	2.71019	3.75181	3.58233	3.791	3.78421	3.77228	3.56714	3.33907	4.03092	4.16729	3.14313	3.99475	2.93678	4.10134	3.2775	5.15684	3.24152	4.38853	3.32473	3.46006	3.29687	2.98064	3.47217	3.34514	2.55398	2.77193	3.38387	2.97127	3.68664	3.20033	3.68069	3.56786	4.12937	3.14526	3.22116	3.63474	2.3968	2.55971	3.39887	3.66165	3.96996	2.26026	3.6697	3.10376	3.81123	3.3134
10f	Csf1r						Gadd45b
	Male		Female				Male		Female
	Veh	PLX	Veh	PLX			Veh	PLX	Veh	PLX
	7.30943	9.29745	7.34214	8.98471			6.9	6.5	6.9	6.8
	7.08693	9.2003	6.86225	8.85848			7.1	6.4	6.7	6.8
	7.30892	9.59545	7.38153	9.24854			6.8	6.6	6.8	6.6
	7.52886	9.4155	7.08629	9.06512			6.5	6.5	6.9	6.8
	7.61784	8.84449	7.03988				6.6	6.7	6.6	6.7
10g	PLX female	108.655	77.751	105.118	81.47		109.073	113.338	90.274		90.493	88.255	75.507		89.111		107.354	74.572	104.835	82.541		89.641	88.31		60.386	70.092		91.575	70.175	63.632	102.734		87.784	87.389	78.555	81.267		74.437		61.602	62.679	67.117		73.374	95.345	98.396		83.698	83.129
	Veh female	53.284	65.64	55.254		52.944	55.096	53.986		74.439	63.029	42.959	60.729		59.004	57.377	64.271	84.377		73.309	55.8		80.14	75.308	60.195	97.755		55.587	61.729	44.869	55.387		64.473	55.013	65.352	67.164		63.035	42.564	70.436		80.265	70.086	59.131	88.941	73.439		84.547	48.625
	PLX male	73.468	56.764		87.267		63.898		82.419		81.143		92.014		101.367		113.206		65.199	64.529		91.561	72.568		78.344	69.955		82.387		87.613	42.829	47.917		70.171		60.751		111.612	66.719	58.74		44.528	55.903		63.978	66.002		49.687
	Veh male	28.935	33.43		54.609	59.635	55.074	48.021		33.936	36.976	39	37.742		54.477	42.78	64.073		26.947	35.697		60.633	48.589	49.709	61.002	51.284	50.859		37.178	37.093		48.254	52.094	35.598	63.971	42.666	44.461	52.959	45.541		38.128	24.358	42.154	27.982	49.439		47.893	63.853	56.424
10h	Inflammation					Phagocytosis					Cell growth
		Male	Female				Male	Female				Male	Female
	Role of PKR in Interferon Induction and Antiviral Response	2.333	2.121			Fcγ Receptor-mediated Phagocytosis in Macrophages and Monocytes	3.162	3			Signaling by Rho Family GTPases	2.236	2
	Production of Nitric Oxide and Reactive Oxygen Species in Macrophages	3.742	3.606			TREM1 Signaling	4.264	4.472			FAK Signaling	5.145	4.768
	NF-κB Signaling	3.9	3.578			Phagosome Formation	6.062	5.571			GM-CSF Signaling	2.236	2
	G-Protein Coupled Receptor Signaling	4.315	3.922			Role of Pattern Recognition Receptors in Recognition of Bacteria and Viruses	3.273	3.9			Synaptic Long Term Depression	2.236	2
	Role of NFAT in Regulation of the Immune Response	4.359	3.771			Crosstalk between Dendritic Cells and Natural Killer Cells	3.5	3.873			TEC Kinase Signaling	2.449	1.89
	Pyroptosis Signaling Pathway	3.207	3.051			Dendritic Cell Maturation	4.95	5.112			Integrin Signaling	2.828	3
	Neuroinflammation Signaling Pathway	4.867	4.667
[truncated: 1,793 more columns]
